# Supplementary material for: Increases in Genistein in Medicago sativa Confer Resistance against the Pisum Host Race of Acyrthosiphon pisum
Source: Insects. 2019 Apr 1;10(4):97. doi: 10.3390/insects10040097 (PMC6523617; doi:10.3390/insects10040097)
Supplement: Supplementary file 1 [file insects-10-00097-s001.zip]

Archive with 6 entries (6 files):
- insects-445816-supplement-003-Table S3.xlsx
- insects-445816-supplement-004-Table S4.xlsx
- insects-445816-supplement-005-Table S5.xlsx
- insects-445816-supplement-006-Table S6.xlsx
- insects-445816-supplement-001-Table S1.xlsx
- insects-445816-supplement-002-Table S2.xlsx
