# Supplementary material for: Increases in Genistein in Medicago sativa Confer Resistance against the Pisum Host Race of Acyrthosiphon pisum
Source: Insects. 2019 Apr 1;10(4):97. doi: 10.3390/insects10040097 (PMC6523617; doi:10.3390/insects10040097)
Supplement: Supplementary file 1 [file insects-10-00097-s001.zip › insects-445816-supplement-003-Table S3.xlsx]

## Sheet: Sheet1
Supplementary Table S3 : Genes with higher expression in the Pisum host race samples when compared to the Medicago host race samples
GeneID	Length	log2 Fold Change	Probability
100570734	544	1.47825	0.812021
BGI_novel_G000588	1139	8.41996	0.804272
100164783	1912	1.04622	0.820625
103308325	3593	5.50635	0.838922
100574487	534	1.07012	0.830937
100161264	1726	9.30834	0.894785
107885732	601	4.79925	0.861226
100574965	242	1.71821	0.840866
100162231	1627	3.20034	0.914761
100168713	2456	1.47134	0.842428
100162834	1315	8.7039	0.83901
103309103	1839	5.3933	0.88079
100572293	971	8.73471	0.84228
103308784	939	8.82337	0.851591
103311582	516	8.76487	0.845256
100570638	489	2.61069	0.885327
103311289	697	9.27845	0.892575
103311358	663	8.43254	0.805922
100568915	506	1.47686	0.858986
100572614	1984	4.1003	0.83515
BGI_novel_G000434	1217	1.02389	0.814113
100570017	785	1.27275	0.801237
103310365	723	9.56415	0.911167
107882138	1833	8.84862	0.854095
100573233	1377	1.71302	0.836623
BGI_novel_G000532	1170	8.77149	0.845846
100568499	1858	2.51639	0.804773
103310556	2128	1.32529	0.81046
100571349	387	1.398	0.856187
100574209	414	1.17158	0.840896
100302440	1267	8.5216	0.816824
103310202	2388	1.61976	0.854125
100571146	929	2.548	0.892899
100166239	1414	8.40088	0.801444
100568586	805	5.75332	0.9066
100571665	487	9.62297	0.914761
100164962	1611	1.45904	0.817207
BGI_novel_G000349	3359	7.33807	0.830495
100574582	939	5.01616	0.924543
100570074	706	1.57817	0.814231
103311944	770	1.18015	0.800324
100163585	1076	2.22502	0.87142
100159110	1309	1.49946	0.821302
100160265	2187	1.33846	0.851827
100167110	843	1.03319	0.824337
100162438	2481	1.83144	0.876046
100168031	1956	1.31835	0.826724
100163506	1671	1.0337	0.820065
100166683	1415	1.19332	0.820183
100164451	1859	1.31709	0.835474
100574121	520	1.10467	0.835091
100574819	5401	6.18517	0.878138
100144787	1234	1.37	0.851326
100166912	637	10.6506	0.956364
100160947	1344	1.49342	0.861196
103309047	958	9.2131	0.887154
100144792	1135	5.51907	0.952328
107884136	259	9.52454	0.908603
BGI_novel_G000208	1561	1.08493	0.803742
100571472	1540	1.497	0.809134
100159685	1284	3.86625	0.928963
100159055	2134	1.57148	0.864879
100160940	3390	2.19841	0.812787
100164608	570	7.85906	0.997437
100573952	2202	7.50098	0.891102
BGI_novel_G000710	392	2.91037	0.802976
100166702	1025	2.34003	0.848704
100163700	534	7.1938	0.987802
100164006	2903	1.88408	0.862051
107882506	1380	5.62936	0.807307
103309155	304	11.5196	0.974455
100163035	1416	2.08268	0.847938
100576071	2352	5.64985	0.954478
100167369	3252	2.36509	0.894814
103310639	793	1.03674	0.826488
100164416	2569	2.01081	0.827254
100572500	1272	2.08901	0.851797
BGI_novel_G000341	773	8.42206	0.804272
107882876	589	7.71105	0.972245
107884997	781	1.13381	0.806305
100570018	1282	2.46224	0.897437
100160771	2380	1.9554	0.842015
100571908	904	1.71531	0.870448
100164691	3091	2.18149	0.868297
100169552	405	4.32381	0.884296
100570856	1071	1.74211	0.865085
BGI_novel_G000335	1299	5.45003	0.824926
100159691	2495	2.58251	0.886653
100160457	771	1.54001	0.852062
100162547	605	9.26209	0.891161
100187584	949	1.19665	0.837949
103308244	1131	6.01037	0.823424
BGI_novel_G000040	7281	5.04439	0.866117
100159163	1019	3.43314	0.826341
103308511	1379	3.69938	0.8231
100158873	989	1.53353	0.86426
BGI_novel_G000218	429	1.61084	0.870772
103308033	1408	8.92184	0.861137
100575796	537	1.00211	0.81756
100165962	2192	1.80506	0.849588
100159883	758	2.71534	0.821243
100165949	853	1.32691	0.814025
100575145	596	1.56058	0.863701
100572007	1785	2.6135	0.892811
100165741	853	1.09788	0.83518
100160356	2034	2.37314	0.893872
100162956	817	1.03308	0.826223
BGI_novel_G000252	766	5.22781	0.920065
100168163	1141	1.3459	0.850295
103310266	495	9.16742	0.882911
100144791	1200	3.14727	0.891456
100569994	1000	9.82893	0.926046
107883324	1433	9.13955	0.88079
100164709	1452	1.93948	0.874985
BGI_novel_G000629	668	4.97429	0.867885
100571263	402	1.25253	0.847702
100568913	1182	8.46148	0.809311
100573503	679	8.64566	0.832852
100166729	2156	4.42323	0.929965
100570317	1181	3.99185	0.927077
100163597	1248	1.01466	0.812493
100160226	885	4.58783	0.93023
100571073	379	1.34958	0.851149
100159797	2238	2.01289	0.881703
100575698	821	4.80735	0.868651
BGI_novel_G000128	4297	5.55639	0.946995
BGI_novel_G000678	968	8.73809	0.842781
100187583	964	1.23824	0.831732
100568988	1497	8.50978	0.815763
100569421	660	4.60578	0.821214
100569038	508	1.3048	0.85
100162973	2145	1.12754	0.831379
100166470	2440	1.50416	0.812375
103308936	717	9.44501	0.903565
100159429	2344	2.01732	0.868798
103308754	881	8.86573	0.855657
100159096	1160	1.40134	0.850412
100575642	467	9.90238	0.929611
100167028	3083	1.45284	0.850707
100575432	599	1.15589	0.832086
100167984	2788	1.15456	0.80825
100569567	857	2.47278	0.833117
100574458	822	1.03451	0.805569
100164853	600	1.07405	0.812021
100160082	1691	1.40715	0.818886
100160991	1516	1.0597	0.803654
100162969	1331	1.2706	0.838273
103311449	1099	5.13597	0.953418
100164120	702	1.55713	0.849646
100166959	1046	1.70157	0.863052
100574505	1092	1.52054	0.805834
100169601	1776	6.40332	0.875751
103310637	830	1.88128	0.871626
100160512	2763	2.48736	0.895168
100160118	605	2.79429	0.848704
100169332	2094	2.58202	0.89944
103308397	395	1.30221	0.850913
103309049	727	10.823	0.961314
100572512	1105	9.6248	0.914761
100570910	374	1.29656	0.807749
100167045	772	10.0084	0.93406
