# Supplementary material for: Increases in Genistein in Medicago sativa Confer Resistance against the Pisum Host Race of Acyrthosiphon pisum
Source: Insects. 2019 Apr 1;10(4):97. doi: 10.3390/insects10040097 (PMC6523617; doi:10.3390/insects10040097)
Supplement: Supplementary file 1 [file insects-10-00097-s001.zip › insects-445816-supplement-004-Table S4.xlsx]

## Sheet: Sheet1
Supplementary Table S4 : Genes with lower expression in the Pisum host race samples when compared to the Medicago host race samples
GeneID	Length	log2 Fold Change	Probability
100166712	699	-1.26476	0.847171
BGI_novel_G000026	712	-1.86215	0.814113
100165207	728	-1.42388	0.834296
100575625	1040	-1.05403	0.81046
100159939	1544	-1.11349	0.835828
100159914	1401	-5.09528	0.942752
100572202	602	-1.43525	0.80053
100574469	757	-1.22839	0.845993
BGI_novel_G000085	1578	-2.32355	0.802887
100164067	865	-1.10627	0.835651
BGI_novel_G000599	660	-1.76726	0.813877
100574212	1037	-9.3015	0.894107
100159746	987	-1.19068	0.841014
100165529	1059	-1.45493	0.830495
103308527	1443	-1.3198	0.804773
100168754	914	-1.50349	0.862964
100163140	2244	-2.49334	0.815203
103310643	2818	-1.22832	0.803418
100574960	1020	-1.17024	0.812787
BGI_novel_G000605	574	-1.5019	0.821509
100162620	2104	-1.36868	0.842693
100169162	842	-2.70976	0.873659
100166479	1981	-1.87103	0.801296
BGI_novel_G000570	680	-1.29173	0.805068
103311374	372	-1.92049	0.847731
100163857	1753	-1.81932	0.803536
100167812	1032	-1.03253	0.820153
100574720	548	-1.92383	0.812169
BGI_novel_G000362	1469	-1.27721	0.807336
100164091	2388	-1.30164	0.820389
100631037	1337	-3.18903	0.807042
100161786	667	-1.25277	0.844137
BGI_novel_G000686	484	-2.24197	0.870242
100159629	720	-2.33809	0.840012
BGI_novel_G000179	726	-1.32399	0.848144
100162997	1042	-1.04604	0.806836
100568787	2588	-2.5232	0.819417
