# Supplementary material for: Increases in Genistein in Medicago sativa Confer Resistance against the Pisum Host Race of Acyrthosiphon pisum
Source: Insects. 2019 Apr 1;10(4):97. doi: 10.3390/insects10040097 (PMC6523617; doi:10.3390/insects10040097)
Supplement: Supplementary file 1 [file insects-10-00097-s001.zip › insects-445816-supplement-005-Table S5.xlsx]

## Sheet: Sheet1
Supplementary Table S5: Significantly enriched Gene Ontology (GO) categories for genes with higher expression in the Pisum host race samples relative to the Medicago host race samples ( FDP corrected P < 0.01)
Ontoloty	GO term	Number of Genes	Gene members
biological_process	biological regulation	4	100144787;100144791;100144792;100166239
biological_process	cellular component organization or biogenesis	2	100166683;100571665
biological_process	cellular process	8	100165949;100166239;100166683;100167369;100169332;100570317;100571665;103311358
biological_process	localization	1	100166239
biological_process	metabolic process	16	100144787;100144791;100144792;100160118;100160991;100163597;100165949;100166683;100166959;100167369;100169332;100570317;100574505;100574582;103311358;103311449
biological_process	regulation of biological process	4	100144787;100144791;100144792;100166239
biological_process	response to stimulus	1	100166239
biological_process	signaling	1	100166239
biological_process	single-organism process	6	100166239;100167369;100169332;100570317;100574505;103311358
molecular_function	binding	11	100160457;100164006;100166239;100166683;100167369;100169332;100570317;100571665;100572614;100574582;103311358
molecular_function	catalytic activity	16	100144787;100144791;100144792;100159163;100160118;100160991;100163597;100164006;100164451;100165962;100166683;100167369;100169332;100570317;100574505;103311358
molecular_function	structural molecule activity	8	100162956;100165741;100165949;100167110;100187583;100187584;100574582;103311449
molecular_function	transporter activity	1	100570317
