# Supplementary material for: Increases in Genistein in Medicago sativa Confer Resistance against the Pisum Host Race of Acyrthosiphon pisum
Source: Insects. 2019 Apr 1;10(4):97. doi: 10.3390/insects10040097 (PMC6523617; doi:10.3390/insects10040097)
Supplement: Supplementary file 1 [file insects-10-00097-s001.zip › insects-445816-supplement-006-Table S6.xlsx]

## Sheet: Sheet1
Supplementary Table S6: Significantly enriched Gene Ontology (GO) categories for genes with lower expression in the Pisum host race samples relative to the Medicago host race samples ( FDP corrected P < 0.01)
Ontoloty	GO term	Number of Genes	Gene members
biological_process	cellular component organization or biogenesis	1	100574960
biological_process	cellular process	1	100574960
biological_process	metabolic process	2	100574212; 100574960
biological_process	response to stimulus	1	100574469
biological_process	single-organism process	1	100574960
molecular_function	binding	2	100574469; 100574960
molecular_function	catalytic activity	2	100574212; 100574960
molecular_function	structural molecule activity	1	100167812
