# Supplementary material for: Increases in Genistein in Medicago sativa Confer Resistance against the Pisum Host Race of Acyrthosiphon pisum
Source: Insects. 2019 Apr 1;10(4):97. doi: 10.3390/insects10040097 (PMC6523617; doi:10.3390/insects10040097)
Supplement: Supplementary file 1 [file insects-10-00097-s001.zip › insects-445816-supplement-001-Table S1.xlsx]

## Sheet: Sheet1
Supplementary Table S1: Primer sequences for quantitative PCR
	Genes	Forward primer(5’-3’)	Reverse primer(5’-3’)
	UDP-glucuronosyltransferase 2B2	GGCGGTTAATAAGAGTATATGC	CAATAGTTGCTAGAGTGATGAC
	UDP-glucuronosyltransferase 2B17	CGTACCTGGGAGCAAACTCA	ATACCGTTGCCGGGTTACTG
	UDP-glucuronosyltransferase 1-7C-like	CAACTGCCACGCTGTTCATT	ACGTCGTCACTGAATTGGCA
	Glutathione S-transferase	CCTGCACTGGCAGAACCTAT	ACGACTGATGGCTGCTGATT
	Cytochrome P450 6a13	GGAACAATTGCCGTGGTTGG	TAGCTGTCGCGATGCGAATA
	Cytochrome P450, family 6	TACGTGCATCTACGTCGCTC	AGGCCTCTCTTTGCGCTATC
	L27	TCGTTACCCTCGGAAAGTC	GTTGGCATAAGGTGGTTGT
