# Supplementary material for: Increases in Genistein in Medicago sativa Confer Resistance against the Pisum Host Race of Acyrthosiphon pisum
Source: Insects. 2019 Apr 1;10(4):97. doi: 10.3390/insects10040097 (PMC6523617; doi:10.3390/insects10040097)
Supplement: Supplementary file 1 [file insects-10-00097-s001.zip › insects-445816-supplement-002-Table S2.xlsx]

## Sheet: Sheet1
Supplementary Table S2: Summary of transcriptome parameters of Pisum host race samples and Medicago host race samples.
	biological replicate	Total Clean Reads	Total mapping ratio	Uniquely mapping ratio
Medicago host race	1	44135228	0.7877	0.7527
	2	45215832	0.7793	0.7423
	3	45470554	0.764	0.7233
Pisum host race	1	45056348	0.8045	0.7647
	2	44104016	0.8027	0.7612
	3	44729552	0.8043	0.7641
	Average	44785255	0.790417	0.751383
Uniquely Mapping: Reads that map to only one location of reference, called uniquely mapping
